# Supplementary material for: Follicle-Stimulating Hormone Receptor Expression and Its Potential Application for Theranostics in Subtypes of Ovarian Tumors: A Systematic Review
Source: Cancers (Basel). 2024 Mar 13;16(6):1140. doi: 10.3390/cancers16061140 (PMC10969425; doi:10.3390/cancers16061140)
Supplement: Supplementary file 1 [file cancers-16-01140-s001.zip]

Archive with 1 entries (1 files):
- cancers-2876022-supplementary.pdf
